# Supplementary material for: A Systematic Review and Meta-Analysis Comparing Surgical and Nonsurgical Treatments for Excessive Gingival Display
Source: Dent J (Basel). 2024 May 22;12(6):154. doi: 10.3390/dj12060154 (PMC11203257; doi:10.3390/dj12060154)
Supplement: Supplementary file 1 [file dentistry-12-00154-s001.zip]

Archive with 1 entries (1 files):
- dentistry-2924717-SI.pdf
